# Supplementary material for: The Role of the pH in the Impregnation of Spherical Mesoporous Silica Particles with L-Arginine Aqueous Solutions
Source: Int J Mol Sci. 2021 Dec 14;22(24):13403. doi: 10.3390/ijms222413403 (PMC8703690; doi:10.3390/ijms222413403)
Supplement: Supplementary file 1 [file ijms-22-13403-s001.zip]

Archive with 1 entries (1 files):
- ijms-1491138-supplementary.pdf
